# Supplementary material for: Selective Induction of Intrinsic Apoptosis in Retinoblastoma Cells by Novel Cationic Antimicrobial Dodecapeptides
Source: Pharmaceutics. 2022 Nov 18;14(11):2507. doi: 10.3390/pharmaceutics14112507 (PMC9694048; doi:10.3390/pharmaceutics14112507)
Supplement: Supplementary file 1 [file pharmaceutics-14-02507-s001.zip]

Archive with 1 entries (1 files):
- pharmaceutics-1970162-Supplementary.pdf
